# Supplementary material for: Enhancing the Photocatalytic Activity of Halide Perovskite Cesium Bismuth Bromide/Hydrogen Titanate Heterostructures for Benzyl Alcohol Oxidation
Source: Nanomaterials (Basel). 2024 Apr 25;14(9):752. doi: 10.3390/nano14090752 (PMC11085227; doi:10.3390/nano14090752)
Supplement: Supplementary file 1 [file nanomaterials-14-00752-s001.zip]

Archive with 1 entries (1 files):
- nanomaterials-2939996-supplementary.pdf
